# Supplementary material for: Accuracy Assessment of iPhone LiDAR for Mapping Streambeds and Small Water Structures in Forested Terrain
Source: Sensors (Basel). 2025 Oct 4;25(19):6141. doi: 10.3390/s25196141 (PMC12526706; doi:10.3390/s25196141)
Supplement: Supplementary file 1 [file sensors-25-06141-s001.zip]

Archive with 3 entries (3 files):
- S1_structure_1.pdf
- S2_structure_2.pdf
- S3_structure_3.pdf
